# Supplementary material for: A Highly Efficient and Simple Construction Strategy for Producing Recombinant Baculovirus Bombyx mori Nucleopolyhedrovirus
Source: PLoS One. 2016 Mar 23;11(3):e0152140. doi: 10.1371/journal.pone.0152140 (PMC4805210; doi:10.1371/journal.pone.0152140)
Supplement: S1 Dataset — (XLSX) [file pone.0152140.s001.xlsx]

## Sheet: Luciferase expression
		Luciferase expression level in three rounds of amplification
	replication	cell-co	cell-1	cell-2	cell-3	silkworm-co	silkworm-1	silkworm-2	silkworm-3	Cells Control	Larvae Control
Luminescence (RLU)	1	4256070	13501674	15227658	14250012	320587432	315896451	297541569	331524628	253	256
	2	5518676	12643938	14693397	14690744	365236684	390209683	266940465	415408410	190	229
	3	4860794	13363222	16017666	13994561	332773500	286445480	340649145	302557796	162	244
	4	5021219	13686590	15360456	15230369	275609469	326201059	285621350	426592782	244	198
	5	4625271	12621324	14691394	15088524	415626778	396323939	229547905	286888430	296	320
Note: "Cells-Control" is the negetive control of non-luciferase recombinant BmNPV infected cells; "Larvae-Control" is the negetive control of non-luciferase recombinant BmNPV infected larvae.
		Luciferase expression level of 24 plaque stocks
	replication	1	2	3	4	5	6	7	8	9	10	11	12	13	14	15	16	17	18	19	20	21	22	23	24	M-C	N-C
Luminescence (RLU)	1	235540782	421021168	156477965	524103116	250131200	78018224	241298932	489229410	135249766	98510028	56981332	248960225	195465420	110518709	269810156	189078099	356804658	55405306	485001443	430175377	254130974	78952629	146516283	98541150	222	288
	2	325121053	254102150	120102048	556822047	275410993	102355148	156540989	532149133	265401829	125419981	73560701	315477141	153806173	86541080	315891513	155385066	438890700	25580739	355698406	265887773	158772655	15666756	263194891	53243266	198	153
	3	175639224	396539920	80537866	365414450	322011278	54616339	185201255	586542281	298433710	85467233	84848220	295671912	186286754	79681657	332476424	147737462	405365921	69542770	563213059	406962357	136588673	96548544	265422964	122533719	152	244
	4	336549670	354688531	190164492	468505607	195457201	75460302	254350073	321481702	278567016	69843167	35684388	201580800	225409829	135913685	255692612	225584102	588787203	86584843	500685121	390255846	204664511	135420231	95593296	99558789	235	239
	5	185425800	315425400	125422092	632002499	264566009	83209115	325354112	545630037	251886011	10480467	46753325	197879923	265846629	105740821	298784558	166852951	265928631	55692818	552362162	296653139	180673246	102549682	196581685	135226160	292	177
Note: "M-C" is the mock infected control sample; "N-C" is the non-luciferase recombinant BmNPV infected control sample.

## Sheet: Interferon expression
			PoIFN-γ expression level of 24 plaque stocks
	Replication	co-t	1	2	3	4	5	6	7	8	9	10	11	12	13	14	15	16	17	18	19	20	21	22	23	24	c-1	c-2
Antiviral activity (IU/mL log10)	1	6.11765	6.11765	6.38596	6.23077	5.88235	5.88235	6.11765	5.71053	5.88235	6.28947	6.40984	6.23077	6.23076	5.88235	6.11765	6.5	6.11765	6.23077	5.76923	6.28947	5.88235	6.40984	6.28947	6.23077	5.88235	5.5	0
	2	5.88235	6.23077	6.23077	6.5	5.76923	6.23077	6.40984	5.88235	6.23077	5.88235	6.23077	6.40984	6.11765	5.71053	5.88235	6.11765	6.40984	5.88235	5.71053	6.28947	5.71053	6.23077	6.23077	5.88235	6.5	5.71053	0
	3	6.23077	6.28947	5.88235	6.38596	5.88235	6.11765	6.38596	6.11765	6.11765	6.11765	6.38596	6.11765	6.11765	6.11765	6.11765	5.88235	6.38596	5.71053	5.88235	5.88235	5.88235	6.28947	6.5	5.71053	6.11765	5.71053	0
Note: "c-1" is the antiviral activity of standard recombinant porcine IFN-γ (R&D SystemsTM, USA); "c-2" is the antiviral activity of non-interferon recombinant BmNPV infected larvae. The data of antiviral activity assay is calculated by using "Reed-Muench" method.
